# Supplementary material for: Probabilistic strain optimization under constraint uncertainty
Source: BMC Syst Biol. 2013 Mar 29;7:29. doi: 10.1186/1752-0509-7-29 (PMC3626866; doi:10.1186/1752-0509-7-29)
Supplement: Additional file 1 — Detailed models of CHO cell and adipocyte. [file 1752-0509-7-29-S1.xlsx]

## Sheet: CHO cell model
RXN	Reactions
1	G6P → 2 PYR + 3 ATP + 2 NADHc
2	PYR + NADHc → LAC
3	PYR + GLU → ALA + AKG
4	PYR + OXA → AKG + 2 CO2 + 2 NADH
5	AKG → MAL + CO2 + NADH + FADH2 + ATP
6	MAL → OXA + NADH
7	MAL → PYR + CO2 + NADPH
8	GLN → GLU + NH3 + ATP
9	AKG + NH3 + NADH → GLU
10	ASN → ASP + NH3
11	ASP + AKG → OXA + GLU
12	SER + CO2 + NH3 + NADHc → 2 GLY
13	C-C + NADHc → 2 CYS
14	NADH + 0.5 O2 → 2.5 ATP
15	FADH2 + 0.5 O2 → 1.5 ATP
16	0.084 ALA + 0.041 ASN + 0.080 ASP + 3.755 ATP + 0.026 CYS + 0.452 G6P + 0.087 GLN + 0.056 GLY + 0.427 OXA + 0.096 SER → BIOM + 0.004 FADH2 + 0.008 GLU + 0.445 MAL + 0.639 NADH + 0.209 PYR
17	0.061 ALA + 0.034 ASN + 0.039 ASP + 4.000 ATP + 0.024 CYS + 0.048 GLU + 0.045 GLN + 0.072 GLY + 0.126 SER → ANTI
18	BIOM → BIOM
19	ANTI → ANTI
20	GLC + ATP → G6P
21	LAC → LAC
22	ALA → ALA
23	ASN → ASN
24	ASP → ASP
25	C-C + GLU → C-C + GLU
26	GLN → GLN
27	GLY → GLY
28	SER → SER
29	NH3 → NH3
30	O2 → O2
31	CO2 → CO2
32	2 CYS + O2 → C-C
33	GLU → GLU
34	NADHc → 0.5 NADH + 0.5 FADH2
35	LAC → PYR + NADHc
36	ALA + AKG → PYR + GLU
37	GLU + NH3 + ATP → GLN
38	GLU → AKG + NH3 + NADH
39	ASP + NH3 → ASN
40	2 GLY → SER + CO2 + NH3 + NADHc
41	LAC → LAC
42	ALA → ALA
43	ASP → ASP
44	GLN → GLN
45	GLY → GLY
46	NH3 → NH3
47	GLU → GLU
	*Extracellular metabolites are shown in bold.

## Sheet: Adipocyte model
RXN	Reactions
1	Glucose + ATP = Glucose 6-P + ADP
2	Glucose 6-P = Fructose 6-P
3	Fructose 6-P + ATP = Glyceraldehyde 3-P + Glycerone-P + ADP
4	Glycerone-P = Glyceraldehyde 3-P
5	Glyceraldehyde 3-P + NAD+ + ADP + Pi = P-Enolpyruvate + ATP + H2O
6	P-Enolpyruvate + ADP + H+ = Pyruvate + ATP
7	Pyruvate + NADH + H+ = Lactate + NAD+
8	Glucose 6-P + 2 NADP+ + H2O = Ribulose 5-P + CO2 + 2 NADPH + 2 H+
9	3 Ribulose 5-P = 2 Fructose 6-P + Glyceraldehyde 3-P
10	Pyruvate + Oxaloacetate + NAD+ + H2O = Citrate + CO2 + NADH + H+
11	Pyruvate + HCO3- + ATP = Oxaloacetate + ADP + Pi
12	Citrate + NAD+ = 2-Oxoglutarate + CO2 + NADH + H+
13	2-Oxoglutarate + NAD+ + CoA = Succinyl-CoA + CO2 + NADH
14	Succinyl-CoA + FAD + Pi + ADP = Fumarate + FADH2 + ATP + CoA
15	Fumarate + H2O = Malate
16	Malate + NAD+ = Oxaloacetate + NADH + H+
17	Citrate + CoA + ATP = Acetyl-CoA + Oxaloacetate + ADP + Pi
18	Oxaloacetate + NADH + H+ = Malate + NAD+
19	Malate + NADP+ = Pyruvate + CO2 + NADPH
20	Citrate + NADP+ = 2-Oxoglutarate + CO2 + NADPH + H+
21	Oxaloacetate + ATP = P-Enolpyruvate + CO2 + ADP
22	NADH + 0.5 O2 + 3 ADP + 3 Pi + 4 H+ = NAD+ + 3 ATP + 4 H2O
23	FADH2 + 0.5 O2 + 2 ADP + 2 Pi + 3 H+ = FAD + 2 ATP + 3 H2O
24	8 Acetyl-CoA + 14 NADPH + 7 ATP + 7 HCO3- + 14 H+ = Palmitate + 14 NADP+ + 8 CoA + 7 ADP + 7 Pi + 7 CO2 + 6 H2O
25	Tripalmitoylglycerol = Tripalmitoylglycerol
26	Glycerone-P + 3 Palmitate + NADH + 3 ATP + H2O + H+ = Tripalmitoylglycerol + NAD+ + Pi + 3 AMP + 3 PPi
27	Tripalmitoylglycerol + 3 H2O = Glycerol + 3 Palmitate
28	2 Acetyl-CoA = Acetoacetate + 2 CoA
29	Acetoacetyl-CoA = Acetoacetate + CoA
30	Acetoacetate + NADH = 3-Hydroxybutyrate
31	Pyruvate + NH4+ + NADPH = Alanine
32	Aspartate + NH4+ = Asparagine
33	Aspartate = Oxaloacetate + NH4+ + NADH
34	Cysteine = Pyruvate + NH4+ + NADH
35	Glutamate = 2-Oxoglutarate + NH4+ + NADH
36	Glutamine = Glutamate + NH4+ + ATP
37	Serine + THF = Glycine
38	Histidine + THF = Glutamate + NH4+
39	Isoleucine + 2 CoA = Succinyl-CoA + Acetyl-CoA + NH4+ + FADH2 + 2 NADH
40	Leucine + CoA + CO2 + ATP = Acetoacetate + Acetyl-CoA + NH4+ + FADH2 + 2 NADH
41	Lysine = 2-Oxoadipate + 2 NH4+ + 3 NADH
42	2-Oxoadipate + CoA = Acetoacetyl-CoA + 2 CO2 + FADH2 + 2 NADH
43	Methionine + Serine + ATP + CoA + THF = Succinyl-CoA + Cysteine + NH4+ + NADH
44	Phenylalanine + O2 + NADH = Tyrosine
45	Glutamate + ATP + 2 NADPH = Proline
46	Serine = Pyruvate + NH4+
47	Threonine + CoA = Glycine + Acetyl-CoA + NADH
48	Tryptophan + 3 O2 + NADPH = 2-Oxoadipate + Alanine + CO2 + NH4+
49	Tyrosine + 2 O2 = Acetoacetate + Fumarate + CO2 + NH4+ + NADH
50	Valine + CoA = Succinyl-CoA + CO2 + 4 NADH + FADH2 + NH4+
51	Palmitate = Palmitate
52	Acetoacetate = Acetoacetate
53	Alanine = Alanine
54	Aspartate = Aspartate
55	Cysteine = Cysteine
56	Glutamate = Glutamate
57	Glycine = Glycine
58	Serine = Serine
59	Tyrosine = Tyrosine
60	O2 = O2
61	CO2 = CO2
62	NH4+ = NH4+
63	Pyruvate = Pyruvate
64	Citrate + Malate = Citrate + Malate
65	2-Oxoglutarate + Malate = 2-Oxoglutarate + Malate
66	Malate + Pi = Malate + Pi
	*Extracellular metabolites are shown in bold. Mitochondrial metabolites are indicated in bold italics.
